# Supplementary material for: A Novel Anti-CD47 Nanobody Tetramer for Cancer Therapy
Source: Antibodies (Basel). 2024 Jan 2;13(1):2. doi: 10.3390/antib13010002 (PMC10801496; doi:10.3390/antib13010002)
Supplement: Supplementary file 1 [file antibodies-13-00002-s001.zip]

Archive with 1 entries (1 files):
- antibodies-2721902-supplementary.pdf
